# Supplementary material for: Community and Population Characteristics and Future Potential Habitats Under Climate Change of Juniperus Species in Yunnan, Southwestern China
Source: Plants (Basel). 2025 Sep 3;14(17):2754. doi: 10.3390/plants14172754 (PMC12430647; doi:10.3390/plants14172754)
Supplement: Supplementary file 1 [file plants-14-02754-s001.zip]

Archive with 1 entries (1 files):
- plants-3799156-supplementary.pdf
